# Supplementary material for: New homozygous gpt delta transgenic rat strain improves an efficiency of the in vivo mutagenicity assay
Source: Genes Environ. 2021 Jun 23;43:25. doi: 10.1186/s41021-021-00195-1 (PMC8220708; doi:10.1186/s41021-021-00195-1)
Supplement: Supplementary file 2 — Additional file 2. Supplementary Table S1-5. [file 41021_2021_195_MOESM2_ESM.xlsx]

## Sheet: Table S1_gpt MF_liver
Supplementary table 1. The gpt mutant frequencies in liver of BaP and ENU-treated homozygous gpt delta rats
							gpt mutant
						No. of	frequency
Animal ID		Treatment		Total Population		6TGr mutants	(x 10-6)	Average	SD
111	Male	Vehicle		648000		8	12.3457
112	Male	Vehicle		3294000		11	3.3394
113	Male	Vehicle		3882000		12	3.09119
114	Male	Vehicle		4128000		13	3.14922
115	Male	Vehicle		1050000		5	4.7619	5.33748	3.97721
				13002000		49	3.76865
121	Male	BaP 62.5 mg/kg		562500		17	30.2222
122	Male	BaP 62.5 mg/kg		948000		12	12.6582
123	Male	BaP 62.5 mg/kg		2256000		51	22.6064
124	Male	BaP 62.5 mg/kg		540000		17	31.4815
125	Male	BaP 62.5 mg/kg		309000		5	16.1812	22.6299	8.32187	*
				4615500		102	22.0994
131	Male	BaP 125 mg/kg		430500		24	55.7491
132	Male	BaP 125 mg/kg		915000		56	61.2022
133	Male	BaP 125 mg/kg		1215000		44	36.214
134	Male	BaP 125 mg/kg		441000		32	72.5624
135	Male	BaP 125 mg/kg		507000		26	51.2821	55.4019	13.3547	*
				3508500		182	51.874
211	Female	Vehicle		2949000		17	5.76467
212	Female	Vehicle		2787000		12	4.30571
213	Female	Vehicle		2085000		15	7.19424
214	Female	Vehicle		1827000		17	9.30487
215	Female	Vehicle		1899000		11	5.79252	6.4724	1.88425
				11547000		72	6.23539
221	Female	BaP 62.5 mg/kg		840000		31	36.9048
222	Female	BaP 62.5 mg/kg		1155000		55	47.619
223	Female	BaP 62.5 mg/kg		1722000		56	32.5203
224	Female	BaP 62.5 mg/kg		790500		65	82.2264
225	Female	BaP 62.5 mg/kg		1006500		49	48.6836	49.5908	19.5073	*	#
				5514000		256	46.4273
231	Female	BaP 125 mg/kg		726000		50	68.8705
232	Female	BaP 125 mg/kg		1161000		53	45.6503
233	Female	BaP 125 mg/kg		675000		69	102.222
234	Female	BaP 125 mg/kg		195000		33	169.231
235	Female	BaP 125 mg/kg		765000		86	112.418	99.6784	47.1022	*
				3522000		291	82.6235
101	Male	ENU 50 mg/kg		207000		15	72.4638
102	Male	ENU 50 mg/kg		174000		19	109.195
103	Male	ENU 50 mg/kg		150000		13	86.6667
104	Male	ENU 50 mg/kg		165000		20	121.212
105	Male	ENU 50 mg/kg		133500		12	89.8876	95.8851	19.2881	*
				829500		79	95.2381
201	Female	ENU 50 mg/kg		364500		38	104.252
202	Female	ENU 50 mg/kg		213000		14	65.7277
203	Female	ENU 50 mg/kg		210000		22	104.762
204	Female	ENU 50 mg/kg		168000		10	59.5238
205	Female	ENU 50 mg/kg		258000		23	89.1473	84.6826	21.2034	*
				1213500		107	88.1747
* p<0.05 vs vehicle control (Steel test)
# p<0.05, male vs female (t-test)

## Sheet: Table S2_gpt MF_BM
Supplementary table 2. The gpt mutant frequencies in bone marrow of BaP and ENU-treated homozygous gpt delta rats
							gpt mutant
						No. of	frequency
Animal ID		Treatment		Total Population		6TGr mutants	(x 10-6)	Average	SD
111	Male	Vehicle		468000		2	4.2735
112	Male	Vehicle		3294000		4	1.21433
113	Male	Vehicle		570000		3	5.26316
114	Male	Vehicle		588000		2	3.40136
115	Male	Vehicle		1239000		9	7.26392	4.28325	2.23834
				6159000		20	3.24728
121	Male	BaP 62.5 mg/kg		297000		20	67.3401
122	Male	BaP 62.5 mg/kg		420000		23	54.7619
123	Male	BaP 62.5 mg/kg		183000		16	87.4317
124	Male	BaP 62.5 mg/kg		423000		19	44.9173
125	Male	BaP 62.5 mg/kg		112500		12	106.667	72.2235	24.96	*
				1435500		90	62.6959
131	Male	BaP 125 mg/kg		544500		65	119.376
132	Male	BaP 125 mg/kg		196500		39	198.473
133	Male	BaP 125 mg/kg		558000		74	132.616
134	Male	BaP 125 mg/kg		492000		75	152.439
135	Male	BaP 125 mg/kg		187500		33	176	155.781	32.0334	*
				1978500		286	144.554
211	Female	Vehicle		351000		2	5.69801
212	Female	Vehicle		381000		3	7.87402
213	Female	Vehicle		183000		1	5.46448
214	Female	Vehicle		396000		3	7.57576
215	Female	Vehicle		396000		2	5.05051	6.33255	1.29629
				1707000		11	6.44405
221	Female	BaP 62.5 mg/kg		414000		12	28.9855
222	Female	BaP 62.5 mg/kg		87000		6	68.9655
223	Female	BaP 62.5 mg/kg		394500		40	101.394
224	Female	BaP 62.5 mg/kg		462000		20	43.29
225	Female	BaP 62.5 mg/kg		258000		19	73.6434	63.2557	28.143	*
				1615500		97	60.0433
231	Female	BaP 125 mg/kg		133500		27	202.247
232	Female	BaP 125 mg/kg		222000		27	121.622
233	Female	BaP 125 mg/kg		1380000		57	41.3043
234	Female	BaP 125 mg/kg		379500		37	97.4967
235	Female	BaP 125 mg/kg		126000		14	111.111	114.756	57.8968	*
				2241000		162	72.2892
101	Male	ENU 50 mg/kg		66000		28	424.242
102	Male	ENU 50 mg/kg		87000		43	494.253
103	Male	ENU 50 mg/kg		176400		47	266.44
104	Male	ENU 50 mg/kg		157200		34	216.285
105	Male	ENU 50 mg/kg		89500		43	480.447	376.333	127.212	*
				576100		195	338.483
201	Female	ENU 50 mg/kg		33300		12	360.36
202	Female	ENU 50 mg/kg		85200		36	422.535
203	Female	ENU 50 mg/kg		166800		43	257.794
204	Female	ENU 50 mg/kg		162000		100	617.284
205	Female	ENU 50 mg/kg		38000		12	315.789	394.753	138.264	*
				485300		203	418.298
* p<0.05 vs vehicle control (Steel test)

## Sheet: Table S3_Spi- MF_liver
Supplementary table 3. The Spi- mutant frequencies in liver of BaP and ENU-treated homozygous gpt delta rats
							Spi- mutant
						No. of	frequency
Animal ID		Treatment		Total Population		Spi- mutants	(x 10-6)	Average	SD
111	Male	Vehicle		1159500		10	8.62441
112	Male	Vehicle		2019000		9	4.45765
113	Male	Vehicle		1614000		6	3.71747
114	Male	Vehicle		727500		4	5.49828
115	Male	Vehicle		2217000		11	4.96166	5.45189	1.89104
				7737000		40	5.16996
121	Male	BaP 62.5 mg/kg		148500		2	13.468
122	Male	BaP 62.5 mg/kg		319500		8	25.0391
123	Male	BaP 62.5 mg/kg		637500		4	6.27451
124	Male	BaP 62.5 mg/kg		561000		5	8.91266
125	Male	BaP 62.5 mg/kg		319500		3	9.38967	12.6168	7.40605	*
				1986000		22	11.0775
131	Male	BaP 125 mg/kg		279750		3	10.7239
132	Male	BaP 125 mg/kg		565500		7	12.3784
133	Male	BaP 125 mg/kg		324000		9	27.7778
134	Male	BaP 125 mg/kg		204000		5	24.5098
135	Male	BaP 125 mg/kg		252000		4	15.873	18.2526	7.52881	*
				1625250		28	17.2281
211	Female	Vehicle		1027500		2	1.94647
212	Female	Vehicle		2664000		14	5.25526
213	Female	Vehicle		2172000		13	5.98527
214	Female	Vehicle		672000		3	4.46429
215	Female	Vehicle		1362000		13	9.54479	5.43921	2.75397
				7897500		45	5.69801
221	Female	BaP 62.5 mg/kg		174000		3	17.2414
222	Female	BaP 62.5 mg/kg		428250		5	11.6754
223	Female	BaP 62.5 mg/kg		827250		9	10.8794
224	Female	BaP 62.5 mg/kg		172500		5	28.9855
225	Female	BaP 62.5 mg/kg		417000		3	7.19424	15.1952	8.50573	*
				2019000		25	12.3824
231	Female	BaP 125 mg/kg		412500		3	7.27273
232	Female	BaP 125 mg/kg		304500		4	13.1363
233	Female	BaP 125 mg/kg		147000		3	20.4082
234	Female	BaP 125 mg/kg		122250		3	24.5399
235	Female	BaP 125 mg/kg		415500		9	21.6606	17.4035	7.05197	*
				1401750		22	15.6947
101	Male	ENU 50 mg/kg		725850		6	8.26617
102	Male	ENU 50 mg/kg		1259300		5	3.97046
103	Male	ENU 50 mg/kg		670750		7	10.4361
104	Male	ENU 50 mg/kg		1366000		6	4.39239
105	Male	ENU 50 mg/kg		1008000		9	8.92857	7.19873	2.86834
				5029900		33	6.56077
201	Female	ENU 50 mg/kg		1535250		6	3.90816
202	Female	ENU 50 mg/kg		2195500		8	3.64382
203	Female	ENU 50 mg/kg		1020750		8	7.83737
204	Female	ENU 50 mg/kg		752750		4	5.31385
205	Female	ENU 50 mg/kg		641000		3	4.68019	5.07668	1.67731
				6145250		29	4.71909
* p<0.05 vs vehicle control (Steel test)

## Sheet: Table S4_Spi- MF_BM
Supplementary table 4. The Spi- mutant frequencies in bone marrow of BaP and ENU-treated homozygous gpt delta rats
							Spi- mutant
						No. of	frequency
Animal ID		Treatment		Total Population		Spi- mutants	(x 10-6)	Average	SD
111	Male	Vehicle		465000		3	6.45161
112	Male	Vehicle		279000		2	7.16846
113	Male	Vehicle		684000		3	4.38596
114	Male	Vehicle		939000		13	13.8445
115	Male	Vehicle		366000		2	5.46448	7.46301	3.71805
				2733000		23	8.41566
121	Male	BaP 62.5 mg/kg		249000		3	12.0482
122	Male	BaP 62.5 mg/kg		633000		9	14.218
123	Male	BaP 62.5 mg/kg		294750		6	20.3562
124	Male	BaP 62.5 mg/kg		162000		4	24.6914
125	Male	BaP 62.5 mg/kg		205500		3	14.5985	17.1825	5.20292	*
				1544250		25	16.1891
131	Male	BaP 125 mg/kg		318000		5	15.7233
132	Male	BaP 125 mg/kg		534000		14	26.2172
133	Male	BaP 125 mg/kg		496500		13	26.1833
134	Male	BaP 125 mg/kg		295500		7	23.6887
135	Male	BaP 125 mg/kg		360000		10	27.7778	23.918	4.80942	*
				2004000		49	24.4511
211	Female	Vehicle		411000		6	14.5985
212	Female	Vehicle		586500		3	5.11509
213	Female	Vehicle		798000		1	1.25313
214	Female	Vehicle		973500		5	5.13611
215	Female	Vehicle		744000		2	2.68817	5.75821	5.21231
				3513000		17	4.83917
221	Female	BaP 62.5 mg/kg		240000		3	12.5
222	Female	BaP 62.5 mg/kg		304500		6	19.7044
223	Female	BaP 62.5 mg/kg		297000		6	20.202
224	Female	BaP 62.5 mg/kg		433500		6	13.8408
225	Female	BaP 62.5 mg/kg		364500		5	13.7174	15.9929	3.65724	#
				1639500		26	15.8585
231	Female	BaP 125 mg/kg		218250		4	18.3276
232	Female	BaP 125 mg/kg		183750		6	32.6531
233	Female	BaP 125 mg/kg		528750		6	11.3475
234	Female	BaP 125 mg/kg		756000		10	13.2275
235	Female	BaP 125 mg/kg		279000		4	14.3369	17.9785	8.59168	#
				1965750		30	15.2614
101	Male	ENU 50 mg/kg		87600		1	11.4155
102	Male	ENU 50 mg/kg		139200		1	7.18391
103	Male	ENU 50 mg/kg		1108800		2	1.80375
104	Male	ENU 50 mg/kg		618000		3	4.85437
105	Male	ENU 50 mg/kg		270600		2	7.39098	6.52971	3.54198
				2224200		9	4.0464
201	Female	ENU 50 mg/kg		76800		1	13.0208
202	Female	ENU 50 mg/kg		170400		1	5.86854
203	Female	ENU 50 mg/kg		367200		4	10.8932
204	Female	ENU 50 mg/kg		1326000		3	2.26244
205	Female	ENU 50 mg/kg		388800		1	2.57202	6.92342	4.86596
				2329200		10	4.29332
* p<0.05 vs vehicle control (Steel test)
# p<0.05 vs vehicle control (Dunnett's test)

## Sheet: Table S5_Spi- MS_liver
Supplementary table 5. The Spi- mutation spectra in the liver of BaP and ENU-treated homozygous gpt delta rats (detail)
			0 mg/kg/day (28+3d)								BaP 125 mg/kg/day (28+3d)								ENU 50 mg/kg/day (5+26d)
			male				female				male				female				male				female
Type of mutation	Sequence change	Potition in gam gene*	No.	(%)	MF (x10-6)		No.	(%)	MF (x10-6)		No.	(%)	MF (x10-6)		No.	(%)	MF (x10-6)		No.	(%)	MF (x10-6)		No.	(%)	MF (x10-6)
One bp deletion			34	85	4.6325		34	77.2727	4.20364		20	71.4286	13.0357		18	81.8182	14.2364		11	64.7059	4.65882		13	76.4706	3.88471
at G:C			19	47.5	2.58875		12	27.2727	1.48364		14	50	9.125		15	68.1818	11.8636		7	41.1765	2.96471		5	29.4118	1.49412
	GGGG to GGG	286-289	11				5				7				5				7				4
	GGGG to GGG	188-190									2				4
	GG to G	213-214									1				5
	G to del.	183	8				7				4				1								1
at A:T			15	37.5	2.04375		22	50	2.72		6	21.4286	3.91071		3	13.6364	2.37273		4	23.5294	1.69412		8	47.0588	2.39059
	AAAAAA to AAAAA	295-300	1				5				1				1								2
	AAAAA to AAAA	227-231	13				14				5				2				3				4
	AAA to AA	199-201	1																1				2
	AA to A	234-235					2
	A to del.	131					1
> 2 bps deletion	Deletion size (bps)		5	12.5	0.68125		7	15.9091	0.865455		4	14.2857	2.60714		1	4.54545	0.790909		2	11.7647	0.847059		3	17.6471	0.896471
	4	194-195 -> 199-200					1
	12	412 -> 425					1
	15	295 -> 311	1
	34	370-372 -> 405-407									1
	81	287-289 -> 379-81									1
	526	24739-24740 -> 25266-25267																	1
	1206	24385-24387 -> 25592-25594																	1
	1242	24536 -> 25779									1
	2059	24909 -> 26969					1
	2287	23416-23422 -> 25704-25710																					1
	2699	23305-23306 -> 26005-26006	1
	3153	22174-22175 -> 25328-25329													1
	3774	24145 -> 27920	1
	4864	23316 -> 28181					1
	5032	20525-20527 -> 25558-25560					1
	5821	22901 -> 28723																					1
	5878	20303-20304 -> 26182-26183					1
	6619	22365-22366 -> 28985-28986	1
	7202	25182-25183 -> 32385-32386																					1
	7326	19011 -> 26338					1
	7948	24034-24039 -> 31983-31988	1
	8065	24540 -> 32606									1
Base substitution			0	0	0		1	2.27273	0.123636		3	10.7143	1.95536		2	9.09091	1.58182		3	17.6471	1.27059		0	0	0
	A:T to C:G	122																	1
	A:T to T:A	132																	2
	G:C to A:T	165					1
	G:C to T:A	177									3				2
Insertion			0	0	0		0	0	0		1	3.57143	0.651786		0	0	0		0	0	0		0	0	0
	+G	189-190									1
Complex			1	2.5	0.13625		2	4.54545	0.247273		0	0	0		1	4.54545	0.790909		1	5.88235	0.423529		1	5.88235	0.298824
	ACCCG to CCCC	307-311													1
	rearrangement	20075 -> (+6bp) -> 39298…																	1
	rearrangement	21096-21099 -><-23420-23417…23086-23082 -><- 26474-26478																					1
	rearrangement	21517 -><- 32556…					1
	rearrangement	24103-24105 -> 16612-16614…16993-16995 -> 29786-29788					1
	rearrangement	24880 -> (+5 bps) <- 11205…	1
Total No. of mutations			40	100	5.45		44	100	5.44		28	100	18.25		22	100	17.4		17	100	7.2		17	100	5.08
*For large deletions and rearranged complex deletions, position in EG10 sequence are shown in italic.
